# Supplementary material for: Identification of positron emission tomography (PET) tracer candidates by prediction of the target-bound fraction in the brain
Source: EJNMMI Res. 2014 Sep 23;4:50. doi: 10.1186/s13550-014-0050-6 (PMC4452637; doi:10.1186/s13550-014-0050-6)
Supplement: Additional file 3: — Tracer evaluation template. [file 13550_2014_50_MOESM3_ESM.xlsx]

## Sheet: Template
		European Journal of Nuclear Medicine and Molecular Imaging Research
Identification of PET Tracer Candidates by Prediction of the Target Bound Fraction of Tracer in Brain
Markus Fridén1,2, Marie Wennerberg3, Madeleine Antonsson3, Maria Sandberg-Ställ4, Lars Farde5, Magnus Schou5*
1Respiratory Inflammation and Autoimmunity Innovative Medicines, AstraZeneca R&D Mölndal, Sweden
2Translational PKPD, Department of Pharmaceutical Biosciences, Uppsala University, Uppsala, Sweden
3Cardiovascular and Metabolic Diseases Innovative Medicines, AstraZeneca R&D Mölndal Sweden
4CNS & Pain Innovative Medicines, AstraZeneca R&D Södertälje, Sweden
5AstraZeneca Translational Science Centre at Karolinska Institutet, PET Centre of Excellence, Stockholm Sweden.
Author to whon correspondence should be addressed: Magnus.Schou@astrazeneca.com
					Additional file 3
					Tracer evaluation template
Make data entires in coloured fields
Password to unprotech sheet: "TO"
Receptor denisty Bmax (Choose one)
	pmol/mg protein
	pmol/mg tissue
	fmol/mg protein
	fmol/mg tissue
	Binding affinity	Non-specific distribution
Compound Name	Kd (nM)	Vu,brain,ns (mL/gbrain)	ftb	1-frb
